# Supplementary material for: Insect morphometry is reproducible under average investigation standards
Source: Ecol Evol. 2020 Dec 8;11(1):547–59. doi: 10.1002/ece3.7075 (PMC7790639; doi:10.1002/ece3.7075)
Supplement: Supplementary file 2 — Supplementary Material [file ECE3-11-547-s002.xlsx]

## Sheet: dataset-updated-2
no	reading	species	series	specimen	gauger	CL	PoOC	CW	CWb	FRS	SL	EL	MW	PEW	PPW	SPBA	SPTI	ML	PEL	NOL	STPL	PEH	NOH	PPH	SPST	PPL
1	original	hirtellus	1	CASENT0446296	MYRM_9000_100x	660	245	572	540	248	395	170	420	300	332	255	298	808	362	200	260	265	165	265	230	195
2	original	hirtellus	2	CASENT0446297	MYRM_9000_100x	638	245	568	545	248	392	160	422	272	312	248	280	795	352	195	260	250	160	242	230	185
3	original	hirtellus	3	CASENT0446298	MYRM_9000_100x	600	220	522	490	220	368	152	378	250	288	208	242	715	315	168	250	232	148	220	205	170
4	original	hirtellus	4	CASENT0444221	MYRM_9000_100x	650	248	570	542	248	390	168	405	272	310	232	270	785	352	192	265	248	148	245	220	200
5	original	hirtellus	5	CASENT0444222	MYRM_9000_100x	650	240	572	542	245	392	168	410	272	308	242	300	775	345	200	252	255	162	238	235	190
6	original	hirtellus	6	CASENT0444224	MYRM_9000_100x	650	250	572	550	248	388	160	418	272	308	240	280	788	340	188	268	265	168	252	235	190
7	original	hirtellus	7	CASENT0441946	MYRM_9000_100x	622	232	560	520	240	382	165	398	268	318	215	260	750	340	190	255	255	160	238	222	182
8	original	hirtellus	8	CASENT0441948	MYRM_9000_100x	630	238	560	512	230	388	152	385	248	288	208	258	730	322	185	250	225	135	228	218	178
9	original	hirtellus	9	CASENT0441949	MYRM_9000_100x	638	248	562	520	240	395	155	392	258	285	210	255	752	332	180	240	242	155	220	222	180
10	original	hirtellus	10	CASENT0441950	MYRM_9000_100x	642	250	572	530	240	402	158	400	265	290	222	265	760	335	180	232	240	155	230	220	182
11	original	devius	11	CASENT0455615	MYRM_9000_100x	642	255	550	540	242	368	162	402	258	295	210	252	740	312	170	235	240	135	225	210	178
12	original	devius	12	CASENT0455616	MYRM_9000_100x	618	248	538	515	230	358	158	380	235	278	210	245	705	300	165	230	230	128	218	190	178
13	original	devius	13	CASENT0455618	MYRM_9000_100x	650	255	550	545	240	380	162	405	268	292	218	250	748	322	182	240	240	148	218	210	180
16	original	devius	16	CASENT0447146	MYRM_9000_100x	630	240	550	540	232	370	152	382	258	290	200	245	720	310	180	215	232	138	215	192	172
17	original	devius	17	CASENT0447147	MYRM_9000_100x	632	245	540	525	240	372	152	390	248	285	205	230	720	310	182	228	232	135	220	195	170
18	original	devius	18	CASENT0447149	MYRM_9000_100x	650	250	560	552	252	380	155	408	270	300	205	245	760	340	198	235	240	140	218	200	175
19	original	devius	19	CASENT0019716	MYRM_9000_100x	673	273	571	554	262	385	162	427	277	306	235	262	777	338	194	246	262	142	215	209	192
20	original	devius	20	CASENT0019717	MYRM_9000_100x	660	269	563	554	254	385	162	415	271	300	238	262	773	338	200	238	258	142	223	215	188
21	rep	hirtellus	1	CASENT0446296	MYRM_9000_100x	658	245	575	538	250	398	170	420	300	340	255	298	810	360	195	270	268	168	262	228	195
22	rep	hirtellus	2	CASENT0446297	MYRM_9000_100x	638	248	568	545	248	390	158	422	272	315	250	280	792	352	188	262	255	162	242	228	190
23	rep	hirtellus	3	CASENT0446298	MYRM_9000_100x	598	220	525	490	222	370	150	378	250	290	208	245	720	312	162	250	232	148	220	202	168
24	rep	hirtellus	4	CASENT0444221	MYRM_9000_100x	655	248	572	542	248	390	168	410	272	310	238	270	788	335	190	265	250	148	242	222	190
25	rep	hirtellus	5	CASENT0444222	MYRM_9000_100x	650	238	572	542	242	395	170	412	272	310	242	300	778	345	190	250	252	162	240	235	182
26	rep	hirtellus	6	CASENT0444224	MYRM_9000_100x	652	250	575	550	240	390	160	418	272	310	240	280	780	348	188	260	262	162	252	238	192
27	rep	hirtellus	7	CASENT0441946	MYRM_9000_100x	620	235	558	512	240	382	160	392	265	310	212	260	755	340	190	255	250	152	238	220	182
28	rep	hirtellus	8	CASENT0441948	MYRM_9000_100x	625	238	560	512	228	388	155	388	245	288	210	255	730	322	180	248	228	145	222	215	172
29	rep	hirtellus	9	CASENT0441949	MYRM_9000_100x	638	240	568	525	238	392	152	398	258	288	210	260	755	332	195	240	240	156	218	222	190
30	rep	hirtellus	10	CASENT0441950	MYRM_9000_100x	642	242	572	530	240	400	155	395	260	292	225	255	760	330	180	240	232	152	230	220	182
31	rep	devius	11	CASENT0455615	MYRM_9000_100x	648	252	550	532	238	375	165	408	260	298	210	255	740	312	170	232	240	132	225	210	170
32	rep	devius	12	CASENT0455616	MYRM_9000_100x	618	240	540	515	230	358	162	388	232	275	208	248	705	295	162	225	228	128	216	198	170
33	rep	devius	13	CASENT0455618	MYRM_9000_100x	652	255	555	548	240	385	162	405	270	292	218	260	745	318	185	240	242	145	220	205	180
36	rep	devius	16	CASENT0447146	MYRM_9000_100x	632	238	548	540	232	368	155	382	260	292	202	250	718	312	178	220	230	135	215	195	175
37	rep	devius	17	CASENT0447147	MYRM_9000_100x	638	245	540	525	238	370	152	390	248	280	208	230	720	302	185	230	232	135	222	192	170
38	rep	devius	18	CASENT0447149	MYRM_9000_100x	650	252	560	550	248	382	152	402	270	300	205	245	750	342	200	245	242	140	220	210	172
39	rep	devius	19	CASENT0019716	MYRM_9000_100x	668	262	562	548	258	382	152	422	272	308	238	260	770	325	192	250	250	145	228	205	185
40	rep	devius	20	CASENT0019717	MYRM_9000_100x	652	260	555	548	245	382	158	415	272	298	238	260	768	338	190	250	245	135	222	205	180
1	original	hirtellus	1	CASENT0446296	DIPT_0_100x	672	265	580	525	238	405	160	422	290	341	255	298	765	372	180	278	265	168	258	235	215
2	original	hirtellus	2	CASENT0446297	DIPT_0_100x	620	250	578	520	248	402	154	425	270	314	245	290	770	355	165	248	260	158	249	228	215
3	original	hirtellus	3	CASENT0446298	DIPT_0_100x	605	230	535	505	219	382	149	378	245	283	210	242	712	321	140	240	223	145	210	220	200
4	original	hirtellus	4	CASENT0444221	DIPT_0_100x	658	258	580	512	249	400	160	409	277	310	234	269	762	345	185	269	243	151	233	223	190
5	original	hirtellus	5	CASENT0444222	DIPT_0_100x	651	220	581	528	249	392	159	400	280	310	240	302	770	360	180	230	240	164	228	246	185
6	original	hirtellus	6	CASENT0444224	DIPT_0_100x	650	238	589	525	244	390	158	410	271	303	243	286	780	350	185	258	250	160	250	240	190
7	original	hirtellus	7	CASENT0441946	DIPT_0_100x	624	236	562	500	240	399	140	400	270	312	212	268	749	345	199	248	250	170	241	231	179
8	original	hirtellus	8	CASENT0441948	DIPT_0_100x	620	246	563	495	230	383	150	383	250	290	203	257	710	330	175	241	228	150	214	229	175
9	original	hirtellus	9	CASENT0441949	DIPT_0_100x	631	231	571	490	230	380	140	409	261	292	210	257	752	338	165	250	239	179	206	219	180
10	original	hirtellus	10	CASENT0441950	DIPT_0_100x	640	220	582	500	242	420	150	401	260	290	210	260	720	340	160	248	229	152	224	220	170
11	original	devius	11	CASENT0455615	DIPT_0_100x	639	252	550	498	239	372	150	411	260	300	210	260	720	318	150	230	231	130	223	212	175
12	original	devius	12	CASENT0455616	DIPT_0_100x	610	240	543	485	225	357	149	395	232	272	202	243	695	301	152	231	230	168	212	200	160
13	original	devius	13	CASENT0455618	DIPT_0_100x	652	255	560	518	246	380	160	410	270	295	219	261	730	330	170	250	239	150	219	217	183
16	original	devius	16	CASENT0447146	DIPT_0_100x	630	250	550	530	240	372	151	390	260	290	200	245	710	300	181	250	225	130	215	220	170
17	original	devius	17	CASENT0447147	DIPT_0_100x	632	240	552	499	256	373	150	398	251	288	210	231	728	310	173	230	240	167	208	200	162
18	original	devius	18	CASENT0447149	DIPT_0_100x	648	251	554	510	255	392	159	420	271	305	205	249	770	320	175	229	245	132	210	210	171
19	original	devius	19	CASENT0019716	DIPT_0_100x	662	261	568	511	250	370	130	425	270	310	230	257	750	338	175	250	242	140	219	218	190
20	original	devius	20	CASENT0019717	DIPT_0_100x	660	247	570	510	250	360	160	430	270	295	240	261	750	351	185	252	249	135	210	224	187
21	rep	hirtellus	1	CASENT0446296	DIPT_0_100x	662	250	578	535	245	400	170	423	301	338	255	298	773	375	190	275	267	166	255	229	200
22	rep	hirtellus	2	CASENT0446297	DIPT_0_100x	637	247	570	534	250	399	159	423	269	315	250	285	781	350	180	260	258	155	242	229	195
23	rep	hirtellus	3	CASENT0446298	DIPT_0_100x	599	225	537	497	220	371	150	379	250	289	209	245	719	316	155	248	230	149	219	212	183
24	rep	hirtellus	4	CASENT0444221	DIPT_0_100x	660	255	573	504	246	393	163	410	274	310	235	270	772	340	188	265	247	149	235	225	190
25	rep	hirtellus	5	CASENT0444222	DIPT_0_100x	650	230	578	516	240	395	165	410	276	310	240	303	779	350	187	239	240	150	235	230	180
26	rep	hirtellus	6	CASENT0444224	DIPT_0_100x	647	248	575	525	240	390	160	413	272	309	240	280	779	350	190	255	250	159	245	237	191
27	rep	hirtellus	7	CASENT0441946	DIPT_0_100x	625	235	560	500	240	389	155	396	265	309	211	263	752	348	190	255	250	160	239	225	183
28	rep	hirtellus	8	CASENT0441948	DIPT_0_100x	625	242	560	491	225	385	158	385	244	291	209	255	720	327	180	246	225	146	219	220	174
29	rep	hirtellus	9	CASENT0441949	DIPT_0_100x	638	237	567	492	227	391	150	403	260	290	210	261	755	337	173	245	242	170	215	220	185
30	rep	hirtellus	10	CASENT0441950	DIPT_0_100x	638	240	578	524	240	410	153	400	260	293	217	257	745	335	177	244	235	153	230	224	186
31	rep	devius	11	CASENT0455615	DIPT_0_100x	645	254	552	503	238	374	160	407	260	296	213	256	731	314	160	231	238	129	221	211	170
32	rep	devius	12	CASENT0455616	DIPT_0_100x	620	240	542	498	229	359	155	390	235	275	205	245	700	300	160	229	230	153	215	201	170
33	rep	devius	13	CASENT0455618	DIPT_0_100x	651	255	556	520	248	384	157	411	267	292	220	259	739	320	175	245	240	147	218	210	181
36	rep	devius	16	CASENT0447146	DIPT_0_100x	641	239	551	500	230	370	150	401	267	285	200	248	700	315	177	250	242	141	207	210	166
37	rep	devius	17	CASENT0447147	DIPT_0_100x	638	260	541	530	260	370	148	394	245	283	202	230	723	306	180	230	235	147	218	194	169
38	rep	devius	18	CASENT0447149	DIPT_0_100x	650	250	551	525	250	380	155	412	273	300	209	245	759	329	186	235	245	139	218	210	173
39	rep	devius	19	CASENT0019716	DIPT_0_100x	660	264	563	522	253	379	155	422	274	311	236	260	758	330	187	245	246	146	216	212	185
40	rep	devius	20	CASENT0019717	DIPT_0_100x	655	251	559	530	247	369	156	420	273	294	236	260	760	340	190	250	245	137	215	215	184
1	original	hirtellus	1	CASENT0446296	MYRM_5000_288x	670.141	248.569	583.639	551.491	248.717	405.333	168	427.451	303.853	344.989	255.63	301.26	828.696	373.853	193.754	266.865	273.433	177.68	256.5	235.062	200.1
2	original	hirtellus	2	CASENT0446297	MYRM_5000_288x	648.93	251.717	576.679	556.463	253.038	403.841	157.371	428.499	279.482	324.594	249.235	288.297	803.99	358.297	184.075	263.581	261.68	164.198	248.717	228.322	193.235
3	original	hirtellus	3	CASENT0446298	MYRM_5000_288x	612.226	229.944	533.575	506.922	224.173	383.588	148.297	389.927	252.001	297.112	207.062	248.544	730.129	324.248	165.062	250.445	238.865	148.815	221.754	210.865	170.42
4	original	hirtellus	4	CASENT0444221	MYRM_5000_288x	663.513	257.02	588.942	554.143	249.581	404.173	166.358	411.108	276.198	317.68	238.865	267.556	803.153	362.791	183.21	267.772	252.692	157.63	244.914	222.618	194.013
5	original	hirtellus	5	CASENT0444222	MYRM_5000_288x	657.879	246.414	582.977	556.463	246.297	403.236	169.21	419.908	280.001	317.507	245.778	306.272	794.094	358.989	179.538	262.63	262.371	175	235.408	241.198	189.778
6	original	hirtellus	6	CASENT0444224	MYRM_5000_288x	662.519	258.677	588.279	568.394	245.433	402.019	162.21	423.261	277.005	315.141	244.914	288.739	801.897	353.112	181.309	264.921	272.742	165.926	276.167	237.785	194.099
7	original	hirtellus	7	CASENT0441946	MYRM_5000_288x	636.999	240.946	568.394	529.949	244.05	392.088	157.025	404.273	272.569	317.68	214.667	266.519	767.912	339.458	186.667	258.569	254.42	169.988	241.285	227.285	182.519
8	original	hirtellus	8	CASENT0441948	MYRM_5000_288x	637.662	245.917	567.4	524.314	231.951	397.618	148.988	397.186	249.062	294.001	213.63	259.951	742.392	328.223	171.63	249.581	235.408	160.396	218.124	220.198	177.679
9	original	hirtellus	9	CASENT0441949	MYRM_5000_288x	650.919	251.054	577.342	536.047	241.544	400.989	152.186	403.754	262.544	296.593	214.494	265.828	755.649	342.31	185.846	246.6	246.988	168	222.531	224.908	182.865
10	original	hirtellus	10	CASENT0441950	MYRM_5000_288x	656.884	251.22	583.971	543.868	239.988	409.631	157.198	401.853	259.779	300.396	224.346	263.754	776.197	342.223	176.124	246.383	246.124	158.494	228.667	227.933	187.359
11	original	devius	11	CASENT0455615	MYRM_5000_288x	656.884	264.311	562.76	549.834	245.606	383.446	161.087	412.223	262.717	301.087	210.865	256.149	761.946	329.26	164.198	240.593	249.235	138.272	224.346	215.445	183.556
12	original	devius	12	CASENT0455616	MYRM_5000_288x	629.376	248.734	544.863	524.977	231.779	366.507	150.112	393.729	238.692	280.519	210.865	252.692	723.501	306.013	159.488	232.383	237.309	130.926	217.951	203.173	175.951
13	original	devius	13	CASENT0455618	MYRM_5000_288x	664.176	265.14	563.754	561.765	248.198	392.174	158.926	414.638	276.026	299.877	219.822	259.951	755.98	335.655	170.852	245.519	253.038	155.037	224.001	204.47	181.828
16	original	devius	16	CASENT0447146	MYRM_5000_288x	641.97	248.403	556.794	550.828	234.717	375.322	154	386.297	265.655	296.939	201.013	253.383	728.804	318.717	165.667	225.369	241.457	141.815	218.47	200.624	169.729
17	original	devius	17	CASENT0447147	MYRM_5000_288x	644.622	245.917	548.84	536.577	245.087	376.791	151.84	397.186	252.346	290.544	211.21	238.174	730.461	319.927	164.803	228.322	244.914	132.914	222.964	198.247	170.766
18	original	devius	18	CASENT0447149	MYRM_5000_288x	661.524	259.009	568.725	563.754	262.371	391.915	155.556	414.297	276.89	304.544	210.173	250.272	763.603	343.087	185.976	248.025	253.038	150.371	217.087	209.223	179.581
19	original	devius	19	CASENT0019716	MYRM_5000_288x	675.776	271.271	577.342	563.423	259.087	393.902	155.988	431.223	276.89	314.396	238.174	263.581	777.523	342.915	187.186	253.772	255.803	151.235	230.914	209.18	187.013
20	original	devius	20	CASENT0019717	MYRM_5000_288x	669.147	267.626	575.685	562.097	251.828	393.902	159.272	424.099	276.544	306.791	242.667	263.408	781.832	335.137	189.173	250.272	252.519	146.568	217.519	213.976	188.914
21	rep	hirtellus	1	CASENT0446296	MYRM_5000_288x	674.781	252.712	583.308	551.491	248.371	406.088	169.124	427.87	304.371	342.915	259.433	304.89	822.415	373.68	190.729	270.667	275.853	179.408	265.828	234.285	204.643
22	rep	hirtellus	2	CASENT0446297	MYRM_5000_288x	644.29	249.232	577.011	554.474	257.445	402.804	157.112	427.451	280.174	321.137	245.778	286.774	801.059	359.68	181.914	265.914	259.606	160.914	249.235	226.766	197.729
23	rep	hirtellus	3	CASENT0446298	MYRM_5000_288x	609.988	231.169	531.606	503.766	224.865	381.112	146.741	384.742	249.581	293.655	210.519	249.062	728.804	324.594	166.791	247.68	238.865	147.433	224.519	209.396	175.951
24	rep	hirtellus	4	CASENT0444221	MYRM_5000_288x	664.507	257.02	583.639	556.794	248.198	402.804	165.321	414.47	276.371	317.853	238.865	273.433	804.409	359.334	184.939	263.451	256.149	152.445	248.544	222.964	189.433
25	rep	hirtellus	5	CASENT0444222	MYRM_5000_288x	656.884	245.586	579.331	550.497	246.47	404.446	167.914	415.298	276.89	314.742	245.26	311.803	787.466	356.223	178.76	260.816	262.717	177.939	232.47	233.334	187.186
26	rep	hirtellus	6	CASENT0444224	MYRM_5000_288x	661.856	255.197	583.308	563.091	245.26	400.859	161	423.261	277.063	317.853	242.322	289.801	803.99	356.396	182.692	265.137	275.853	168.692	259.606	238.908	196.001
27	rep	hirtellus	7	CASENT0441946	MYRM_5000_288x	636.005	238.46	564.748	524.314	241.63	392.692	157.371	404.791	272.569	317.853	214.84	270.322	768.906	341.878	184.766	260.945	255.458	163.247	242.322	225.556	179.581
28	rep	hirtellus	8	CASENT0441948	MYRM_5000_288x	636.999	243.432	569.057	523.983	234.544	397.878	149.075	391.31	252.001	293.828	207.322	266.519	742.392	328.569	174.568	249.84	235.581	159.877	221.581	221.106	183.21
29	rep	hirtellus	9	CASENT0441949	MYRM_5000_288x	650.587	250.889	577.011	536.246	239.556	404.186	150.63	407.557	262.89	294.519	214.322	266.519	760.289	341.878	184.291	246.383	246.124	172.581	221.062	228.149	186.494
30	rep	hirtellus	10	CASENT0441950	MYRM_5000_288x	656.221	251.552	584.634	542.874	244.741	411.186	156.161	400.297	262.198	297.112	224.519	269.112	766.917	342.742	178.025	246.988	245.26	160.741	234.544	228.927	193.235
31	rep	devius	11	CASENT0455615	MYRM_5000_288x	655.89	260.997	562.76	549.834	245.606	387.248	162.556	415.298	263.062	304.89	214.564	261.5	756.975	332.026	162.642	242.883	245.433	137.926	224.692	215.877	179.235
32	rep	devius	12	CASENT0455616	MYRM_5000_288x	629.707	251.22	545.526	529.617	238.174	369.705	151.754	396.841	238.865	279.828	210.519	255.63	721.844	311.631	156.679	229.834	238.692	136.198	217.433	203.865	173.013
33	rep	devius	13	CASENT0455618	MYRM_5000_288x	663.016	265.223	562.263	556.96	244.914	391.742	159.358	415.403	273.951	300.396	219.68	266.174	754.986	338.939	176.297	245.562	257.186	151.926	220.89	205.507	182.519
36	rep	devius	16	CASENT0447146	MYRM_5000_288x	642.633	249.232	556.463	550.497	234.371	376.705	151.84	387.853	262.717	297.285	203.778	256.495	727.809	322.174	166.92	226.507	241.63	143.284	221.927	201.272	179.408
37	rep	devius	17	CASENT0447147	MYRM_5000_288x	648.267	247.74	549.171	536.246	249.581	376.705	151.754	397.359	252.865	286.914	210.346	240.248	729.135	317.853	164.976	231.643	246.643	130.926	221.062	201.272	175.951
38	rep	devius	18	CASENT0447149	MYRM_5000_288x	662.85	261.991	569.388	563.091	258.914	390.878	154	412.051	277.063	304.544	208.099	251.655	769.237	346.371	190.643	244.482	245.778	148.47	217.951	212.334	183.038
39	rep	devius	19	CASENT0019716	MYRM_5000_288x	676.77	271.603	577.342	563.091	258.914	390.878	152.099	428.29	277.235	314.569	234.717	263.156	782.163	339.458	187.359	250.445	252.001	154.346	229.186	211.47	190.47
40	rep	devius	20	CASENT0019717	MYRM_5000_288x	664.839	266.797	572.04	556.463	251.655	395.544	158.754	423.261	273.779	303.507	242.667	266.174	775.203	345.853	189.173	247.161	255.976	149.161	221.235	207.408	186.322
1	original	hirtellus	1	CASENT0446296	MYRM_60000_360x	667.6	249.4	582.2	549.8	244.7	403.2	168	426.1	303	345.3	256.9	303.2	827.2	376.7	191.6	273.9	269.5	179.4	258.8	235.3	196.5
2	original	hirtellus	2	CASENT0446297	MYRM_60000_360x	650.3	251.5	580.8	554.5	250.9	399.7	156.7	431.5	278	323.1	243.7	288.4	808.6	358.6	184.4	268	258.5	166.9	250.2	228.8	192.3
3	original	hirtellus	3	CASENT0446298	MYRM_60000_360x	607.2	226.3	527.7	500.8	223.4	379.3	145.7	386	252.3	292.7	210.9	245.8	733.1	324.5	165.1	251.4	236.6	151	219.3	209.8	171.4
4	original	hirtellus	4	CASENT0444221	MYRM_60000_360x	663.2	253.3	578.8	552.7	247.5	403.7	164.8	414.7	274.7	316.5	233.7	275.4	804.9	358.6	183.2	267.4	252.9	164.1	239.1	223.1	183.8
5	original	hirtellus	5	CASENT0444222	MYRM_60000_360x	661.9	245.2	580.9	552.9	245	403.4	166.9	420.7	278.7	315.7	245.8	309.2	790.6	358.4	183.5	260.2	260.4	171.1	231.6	233.6	191.1
6	original	hirtellus	6	CASENT0444224	MYRM_60000_360x	658.9	255.7	583.1	558.9	243	399.7	161.4	423.4	277.8	315.2	243.6	290.4	804.2	354.9	181	265.8	271	168.6	248.4	237.8	194.5
7	original	hirtellus	7	CASENT0441946	MYRM_60000_360x	632.2	238	563.5	525.4	241.7	391.8	156.5	403.7	270.6	318.1	216.2	267.8	767.8	347.3	184.5	259.2	257.4	174.1	246.2	224.6	183.5
8	original	hirtellus	8	CASENT0441948	MYRM_60000_360x	634.6	244.8	565.9	520.8	231.4	396.3	148.8	388.5	251	292.6	208.3	262.2	753	328.7	171.7	250.8	234.7	156.7	221.3	219.2	175.6
9	original	hirtellus	9	CASENT0441949	MYRM_60000_360x	651.3	252	573.5	530.5	238.5	400.6	151.8	402.2	259.1	292.9	214.5	265.8	773.6	339.4	183.2	243.7	244.7	168.7	222.1	225.9	180.1
10	original	hirtellus	10	CASENT0441950	MYRM_60000_360x	656.9	249.5	582.1	541.3	243	408.7	155.1	400.8	262.2	296.1	222.1	265.5	772.6	338.3	178.9	248.1	242.2	159.7	229.3	227.6	183.2
11	original	devius	11	CASENT0455615	MYRM_60000_360x	651.6	260	556.5	544.2	243.8	383.1	160.3	411.6	262	301.5	213.9	261.9	758.3	330.7	162.9	240.6	246.9	138.8	219.6	213.4	180.3
12	original	devius	12	CASENT0455616	MYRM_60000_360x	626.7	249.5	544	527.1	230.6	365.2	148.7	389.5	238	277.8	211.1	253.7	723.1	310.7	158	230.8	234.5	132.8	214.2	197.9	173.1
13	original	devius	13	CASENT0455618	MYRM_60000_360x	664.9	264.8	560.7	553.5	245	390.9	157.9	414.9	272.9	294.6	220.4	265.3	763.3	336.3	168.9	246.5	248.4	154.3	222.4	204.9	179.6
16	original	devius	16	CASENT0447146	MYRM_60000_360x	638.3	246	551.9	547.4	233.3	375.5	152.3	383.4	262.6	296.8	202.8	253.1	739.4	327.7	170.5	228.4	235.1	140.5	217.1	196.4	166.7
17	original	devius	17	CASENT0447147	MYRM_60000_360x	645.3	247.2	546.5	536.9	243	375.1	150	396.4	251	288.1	211.1	240.2	731.7	319.3	169	230.3	244.4	129.3	221.9	195.4	170
18	original	devius	18	CASENT0447149	MYRM_60000_360x	658.9	262.6	565.8	559.4	256.5	387.5	154.8	417.8	276.3	304.7	208.6	251.7	775.9	355.1	187.9	247.2	246	143.6	218.2	207.9	175.3
19	original	devius	19	CASENT0019716	MYRM_60000_360x	671.7	269.3	572.5	555.6	258.2	391	154.3	428.8	278.2	314.6	234.7	265.7	783.3	346.5	190	255.8	246.9	148.3	231.4	203.7	185.3
20	original	devius	20	CASENT0019717	MYRM_60000_360x	665.6	265.5	573.1	556.2	251.5	390.9	157.5	421.5	276.1	305	239.4	263.3	781.9	341.1	191	248.8	255.1	147.2	218.5	210.6	186.6
21	rep	hirtellus	1	CASENT0446296	MYRM_60000_360x	668.6	249.1	577.5	547.8	245.1	403.2	167.9	426.9	303.2	344.8	255.6	302.5	828.9	373.5	191.1	271.3	272.1	174.1	261.4	232.9	196.8
22	rep	hirtellus	2	CASENT0446297	MYRM_60000_360x	646.7	249.8	579.3	552.9	251.4	402.6	157.3	435.2	273.7	322.4	248.6	289.2	805.7	362.2	184.6	269.2	262.6	165.1	249.7	225.4	188.5
23	rep	hirtellus	3	CASENT0446298	MYRM_60000_360x	606.3	227.8	527.4	500.3	224	380	145.8	385.4	252.6	292.9	211.1	248.4	736.4	322.6	165.4	251.8	234.5	151.6	217.1	207.8	172.2
24	rep	hirtellus	4	CASENT0444221	MYRM_60000_360x	660.6	252	576.8	552.9	245	403.7	164.3	414.9	277.7	316.4	235.4	272.6	801.2	358.3	186.1	268.8	252.8	161.2	241	221.2	188
25	rep	hirtellus	5	CASENT0444222	MYRM_60000_360x	659.7	246.2	578.6	548.2	246.2	402.9	166.1	422.4	277	314	244.6	309.9	792.9	352.9	183.2	260.5	259.9	170.7	231.9	233.3	191.1
26	rep	hirtellus	6	CASENT0444224	MYRM_60000_360x	658.9	256.3	585.8	558.2	242.5	399.2	161.4	424.6	277.8	315.7	241.2	286.1	804.9	355.9	183.8	268.2	268.5	171.4	250.9	238.8	191.3
27	rep	hirtellus	7	CASENT0441946	MYRM_60000_360x	631.7	238.3	562.1	526.3	241.7	390.5	158	406.2	270.8	319.4	215.1	267.5	771.3	343.9	182	261	257.1	174.4	245.9	223.8	183
28	rep	hirtellus	8	CASENT0441948	MYRM_60000_360x	638.3	247.2	567.5	521.9	231.3	396.1	149.2	389.7	250.9	293.1	211.4	264.4	751.7	328.9	173.7	251.2	238.8	156.5	223.3	219.2	174.5
29	rep	hirtellus	9	CASENT0441949	MYRM_60000_360x	650.9	253	574.8	531.6	239.1	400.2	150.5	403.3	258.9	295.7	211.3	262.7	771	339.2	182.5	246.3	246.1	169.4	220.8	227.6	180.6
30	rep	hirtellus	10	CASENT0441950	MYRM_60000_360x	656.7	250.6	585.1	542.4	244.3	410.9	156.1	403.4	262.4	296.9	223	269.5	776.9	340.2	178.8	248.3	239.2	157.8	228.2	225	184.1
31	rep	devius	11	CASENT0455615	MYRM_60000_360x	652.9	260.3	556.5	546.1	244.5	382	160.4	415.1	263.9	302.2	213.4	262.5	760	330.2	165.8	238.1	243	138.4	222	214.7	178.2
32	rep	devius	12	CASENT0455616	MYRM_60000_360x	625.3	249.7	541.8	526.4	231.9	366.3	149.7	390.2	239.1	279.6	211.4	255.1	719.4	309.4	158.2	232.2	237.4	134	214.5	197.5	175.1
33	rep	devius	13	CASENT0455618	MYRM_60000_360x	664.9	265	561.2	553.7	244.5	390.7	158.5	414.7	273.6	298.8	221.9	264.1	759.3	338.8	167.3	247.9	245.7	154.3	218.3	205.3	176.5
36	rep	devius	16	CASENT0447146	MYRM_60000_360x	640.4	247.8	555.5	547.4	233.6	374.8	151.8	386.7	262.2	296.2	202.4	253.6	732.4	325.5	170.5	228.5	233.2	141.3	218.8	194.3	171.8
37	rep	devius	17	CASENT0447147	MYRM_60000_360x	644.3	247.6	548.8	537	244.5	372.8	150.6	396.5	249	288	208.2	237.6	732.2	319.4	165.6	229.3	241	129.4	218.5	192.9	166.6
38	rep	devius	18	CASENT0447149	MYRM_60000_360x	660.2	261.8	565.5	561.9	257.9	388.7	154.7	416.1	274.5	305.2	208.3	251.7	771.6	355.2	188.9	248.6	246.4	144.1	217.3	209.2	174.1
39	rep	devius	19	CASENT0019716	MYRM_60000_360x	670.2	268.5	569.7	556.1	258.7	391.8	154.7	428.8	279.2	314.6	234.5	262.6	780.5	343.1	187.9	254.3	251.2	148.6	233.1	204.4	186.4
40	rep	devius	20	CASENT0019717	MYRM_60000_360x	665.6	266.1	572	552.4	251.6	393.3	157.9	423.8	276	304.6	239.5	265	777.5	340.5	189.2	250.9	252.3	145.2	213.2	209.5	186.9
1	original	hirtellus	1	CASENT0446296	MYRM_500_50x_a	672	265	584	552	253	409	163	408	298	332	254	307	817	380	195	244	275	170	271	225	218
2	original	hirtellus	2	CASENT0446297	MYRM_500_50x_a	651	246	574	558	259	404	154	444	275	325	247	292	825	367	184	269	271	169	254	234	197
3	original	hirtellus	3	CASENT0446298	MYRM_500_50x_a	607	245	535	511	253	387	147	376	263	292	217	258	717	301	153	250	238	151	220	212	187
4	original	hirtellus	4	CASENT0444221	MYRM_500_50x_a	661	257	579	556	262	399	164	422	270	316	236	275	799	358	193	274	256	142	241	229	196
5	original	hirtellus	5	CASENT0444222	MYRM_500_50x_a	660	252	586	547	270	409	166	417	275	315	246	302	781	350	185	264	258	169	244	252	194
6	original	hirtellus	6	CASENT0444224	MYRM_500_50x_a	653	260	582	565	260	399	159	427	284	319	243	286	792	347	182	265	280	166	261	259	192
7	original	hirtellus	7	CASENT0441946	MYRM_500_50x_a	637	252	572	523	253	391	153	395	268	322	217	265	760	335	191	261	256	163	254	236	181
8	original	hirtellus	8	CASENT0441948	MYRM_500_50x_a	624	258	567	517	233	393	136	390	255	292	203	268	738	314	178	243	237	145	217	224	172
9	original	hirtellus	9	CASENT0441949	MYRM_500_50x_a	651	263	578	534	244	400	151	405	265	291	208	273	762	339	187	233	250	159	217	228	195
10	original	hirtellus	10	CASENT0441950	MYRM_500_50x_a	651	247	587	536	255	420	157	402	265	296	225	267	772	355	175	234	249	156	232	222	187
11	original	devius	11	CASENT0455615	MYRM_500_50x_a	644	255	557	552	246	371	158	411	263	299	212	267	746	329	168	226	255	140	229	227	182
12	original	devius	12	CASENT0455616	MYRM_500_50x_a	617	257	541	528	233	358	148	393	237	276	215	256	717	310	158	215	242	129	219	200	171
13	original	devius	13	CASENT0455618	MYRM_500_50x_a	680	261	562	557	241	399	157	416	275	304	240	266	755	336	182	240	264	150	229	214	192
16	original	devius	16	CASENT0447146	MYRM_500_50x_a	641	266	559	552	249	383	148	385	267	297	209	268	734	308	188	217	249	147	221	206	184
17	original	devius	17	CASENT0447147	MYRM_500_50x_a	641	244	558	534	248	379	152	399	254	301	203	248	742	323	159	234	255	133	233	206	188
18	original	devius	18	CASENT0447149	MYRM_500_50x_a	655	269	571	563	261	396	155	427	281	307	204	256	770	354	192	245	260	145	226	224	187
19	original	devius	19	CASENT0019716	MYRM_500_50x_a	678	270	574	559	276	392	149	436	279	317	245	279	779	350	191	247	264	151	231	219	194
20	original	devius	20	CASENT0019717	MYRM_500_50x_a	660	266	571	564	259	405	157	422	281	312	239	274	772	363	206	246	268	144	230	221	196
21	rep	hirtellus	1	CASENT0446296	MYRM_500_50x_a	675	248	589	560	247	414	166	423	304	346	259	300	826	382	197	260	283	185	269	237	208
22	rep	hirtellus	2	CASENT0446297	MYRM_500_50x_a	650	249	573	553	261	393	158	438	288	324	242	305	807	368	187	253	268	171	257	233	186
23	rep	hirtellus	3	CASENT0446298	MYRM_500_50x_a	617	238	536	505	244	383	149	388	258	296	213	256	733	323	167	243	243	152	233	223	184
24	rep	hirtellus	4	CASENT0444221	MYRM_500_50x_a	668	262	587	548	254	405	168	421	280	323	241	281	809	367	187	277	259	164	253	232	196
25	rep	hirtellus	5	CASENT0444222	MYRM_500_50x_a	667	253	584	555	249	404	172	427	279	311	247	309	797	362	184	265	261	174	241	253	193
26	rep	hirtellus	6	CASENT0444224	MYRM_500_50x_a	663	254	583	566	254	405	163	423	281	320	246	291	798	354	188	258	282	168	261	252	207
27	rep	hirtellus	7	CASENT0441946	MYRM_500_50x_a	645	255	572	533	243	403	144	406	269	308	217	268	764	357	185	257	264	170	251	225	193
28	rep	hirtellus	8	CASENT0441948	MYRM_500_50x_a	643	247	570	524	233	406	150	407	253	290	208	261	754	336	182	246	239	159	226	226	185
29	rep	hirtellus	9	CASENT0441949	MYRM_500_50x_a	650	258	569	539	248	396	151	404	269	295	213	269	771	348	189	239	253	166	235	224	187
30	rep	hirtellus	10	CASENT0441950	MYRM_500_50x_a	637	250	596	544	234	406	158	408	262	301	220	273	768	356	165	243	249	173	235	232	186
31	rep	devius	11	CASENT0455615	MYRM_500_50x_a	646	260	564	550	256	370	162	413	268	308	223	268	760	329	168	228	252	147	228	230	190
32	rep	devius	12	CASENT0455616	MYRM_500_50x_a	635	251	549	533	236	365	151	396	241	281	219	258	717	284	134	231	246	140	226	204	162
33	rep	devius	13	CASENT0455618	MYRM_500_50x_a	666	277	572	564	251	398	162	409	278	304	217	269	759	341	185	247	263	160	228	217	183
36	rep	devius	16	CASENT0447146	MYRM_500_50x_a	656	250	557	555	246	383	150	396	273	301	210	262	739	320	180	225	247	145	225	209	185
37	rep	devius	17	CASENT0447147	MYRM_500_50x_a	642	241	551	538	256	384	150	403	262	295	208	247	746	341	160	223	246	140	232	197	200
38	rep	devius	18	CASENT0447149	MYRM_500_50x_a	654	259	569	574	259	394	150	418	280	308	215	262	769	356	192	238	259	148	226	221	200
39	rep	devius	19	CASENT0019716	MYRM_500_50x_a	682	270	577	561	267	390	149	429	276	319	232	269	778	348	194	257	263	148	238	220	197
40	rep	devius	20	CASENT0019717	MYRM_500_50x_a	662	258	572	561	258	401	159	423	279	314	240	267	778	360	207	239	266	145	228	225	197
1	original	hirtellus	1	CASENT0446296	MYRM_450_50x	675	248	587	557	251	404	161	427	301	343	261	299	827	373	195	267	267	175	261	233	209
2	original	hirtellus	2	CASENT0446297	MYRM_450_50x	644	255	573	554	253	405	156	431	275	324	253	286	816	365	186	260	270	177	247	229	195
3	original	hirtellus	3	CASENT0446298	MYRM_450_50x	611	222	528	504	238	386	141	389	241	293	210	245	793	321	164	233	239	153	222	209	190
4	original	hirtellus	4	CASENT0444221	MYRM_450_50x	659	256	587	558	255	403	160	414	281	311	240	272	807	362	157	270	259	151	240	237	194
5	original	hirtellus	5	CASENT0444222	MYRM_450_50x	659	247	584	557	258	401	165	418	272	317	250	296	800	358	192	244	272	169	239	249	204
6	original	hirtellus	6	CASENT0444224	MYRM_450_50x	661	258	586	568	247	400	157	422	277	314	249	287	809	354	190	256	273	171	256	245	201
7	original	hirtellus	7	CASENT0441946	MYRM_450_50x	639	242	532	533	249	392	154	410	268	314	221	265	768	347	127	236	267	171	237	224	189
8	original	hirtellus	8	CASENT0441948	MYRM_450_50x	633	246	571	527	237	402	145	397	250	293	212	262	750	329	189	245	241	158	214	220	198
9	original	hirtellus	9	CASENT0441949	MYRM_450_50x	650	256	580	535	245	403	148	408	257	295	221	261	771	337	213	239	250	175	215	225	199
10	original	hirtellus	10	CASENT0441950	MYRM_450_50x	655	246	592	543	251	405	153	406	254	301	231	267	783	332	188	240	249	166	220	220	199
11	original	devius	11	CASENT0455615	MYRM_450_50x	651	260	564	554	253	389	160	415	262	303	218	256	763	329	174	234	249	143	223	217	188
12	original	devius	12	CASENT0455616	MYRM_450_50x	622	246	549	539	232	367	151	400	236	279	210	249	722	311	169	223	242	138	212	195	173
13	original	devius	13	CASENT0455618	MYRM_450_50x	657	274	565	569	258	395	157	415	270	285	226	258	761	331	183	240	258	156	220	212	195
16	original	devius	16	CASENT0447146	MYRM_450_50x	639	250	553	557	244	378	144	386	263	292	212	251	744	327	187	218	247	147	215	195	178
17	original	devius	17	CASENT0447147	MYRM_450_50x	637	244	555	538	249	373	143	399	254	286	215	232	742	317	162	220	250	137	225	200	196
18	original	devius	18	CASENT0447149	MYRM_450_50x	667	263	577	572	260	394	150	421	278	304	212	249	780	349	204	236	254	141	221	217	199
19	original	devius	19	CASENT0019716	MYRM_450_50x	673	278	580	569	262	397	147	434	275	304	241	257	791	346	193	238	266	153	230	218	202
20	original	devius	20	CASENT0019717	MYRM_450_50x	663	273	577	568	264	389	151	427	270	306	247	262	787	347	204	239	260	149	217	215	204
21	rep	hirtellus	1	CASENT0446296	MYRM_450_50x	670	249	587	557	249	405	160	429	305	344	261	302	832	383	208	257	277	180	262	237	223
22	rep	hirtellus	2	CASENT0446297	MYRM_450_50x	645	255	585	559	259	401	155	436	273	324	253	282	815	363	203	252	266	173	252	227	213
23	rep	hirtellus	3	CASENT0446298	MYRM_450_50x	608	226	530	508	232	381	142	390	246	296	213	241	736	322	225	236	242	181	218	213	203
24	rep	hirtellus	4	CASENT0444221	MYRM_450_50x	662	252	585	561	256	406	166	417	276	308	240	271	822	363	191	260	258	161	240	230	203
25	rep	hirtellus	5	CASENT0444222	MYRM_450_50x	652	246	584	559	259	411	166	422	284	312	250	308	807	361	210	244	271	172	241	249	206
26	rep	hirtellus	6	CASENT0444224	MYRM_450_50x	653	257	591	578	249	400	158	428	280	315	250	284	806	362	173	258	278	194	253	243	215
27	rep	hirtellus	7	CASENT0441946	MYRM_450_50x	629	239	567	533	245	396	150	405	268	317	220	265	777	346	199	247	255	170	244	223	192
28	rep	hirtellus	8	CASENT0441948	MYRM_450_50x	628	245	571	527	243	398	144	399	248	292	212	260	754	334	186	243	235	152	218	219	188
29	rep	hirtellus	9	CASENT0441949	MYRM_450_50x	641	256	579	533	247	405	146	409	259	336	217	257	774	338	207	237	249	172	214	222	190
30	rep	hirtellus	10	CASENT0441950	MYRM_450_50x	649	249	591	542	258	411	153	404	258	295	230	263	778	340	192	241	247	169	230	224	197
31	rep	devius	11	CASENT0455615	MYRM_450_50x	651	263	563	554	253	391	157	414	265	300	217	257	763	321	175	227	252	149	223	217	174
32	rep	devius	12	CASENT0455616	MYRM_450_50x	624	252	529	534	243	367	149	392	237	279	215	250	729	317	163	221	237	137	213	195	170
33	rep	devius	13	CASENT0455618	MYRM_450_50x	652	268	564	562	252	388	165	414	271	299	223	258	768	334	148	236	257	185	220	209	192
36	rep	devius	16	CASENT0447146	MYRM_450_50x	652	248	559	556	244	372	149	390	262	297	210	250	732	330	191	226	243	146	215	194	184
37	rep	devius	17	CASENT0447147	MYRM_450_50x	643	250	550	541	251	384	147	403	252	289	212	238	741	359	167	194	248	130	214	196	188
38	rep	devius	18	CASENT0447149	MYRM_450_50x	657	266	575	569	271	390	153	426	280	309	214	249	779	349	201	234	253	141	220	216	193
39	rep	devius	19	CASENT0019716	MYRM_450_50x	670	271	576	564	263	396	146	435	280	312	238	256	793	348	198	245	260	155	231	218	191
40	rep	devius	20	CASENT0019717	MYRM_450_50x	663	267	579	566	260	395	154	426	273	304	242	261	790	350	211	239	259	147	220	220	212
1	original	hirtellus	1	CASENT0446296	MYRM_500_50x_b	680	251	587	555	252	404	166	432	307	341	258	304	836	329	195	246	280	199	260	240	204
2	original	hirtellus	2	CASENT0446297	MYRM_500_50x_b	641	251	571	551	254	395	161	436	279	308	251	296	819	320	193	247	264	184	256	238	213
3	original	hirtellus	3	CASENT0446298	MYRM_500_50x_b	617	235	534	509	233	384	156	391	258	291	210	255	746	297	160	243	246	178	221	223	188
4	original	hirtellus	4	CASENT0444221	MYRM_500_50x_b	671	263	579	559	253	403	167	417	277	318	240	277	820	337	192	253	258	188	248	235	214
5	original	hirtellus	5	CASENT0444222	MYRM_500_50x_b	665	253	585	556	251	404	162	425	282	304	245	316	804	317	197	232	266	201	231	245	181
6	original	hirtellus	6	CASENT0444224	MYRM_500_50x_b	668	263	588	567	251	401	160	424	280	312	242	295	811	326	180	237	272	199	246	248	190
7	original	hirtellus	7	CASENT0441946	MYRM_500_50x_b	642	235	574	533	247	390	159	413	272	320	214	272	777	311	195	231	261	204	250	226	182
8	original	hirtellus	8	CASENT0441948	MYRM_500_50x_b	644	249	574	528	244	398	148	400	257	292	206	267	762	301	186	233	230	165	219	226	178
9	original	hirtellus	9	CASENT0441949	MYRM_500_50x_b	659	248	581	541	245	402	153	409	266	291	211	267	770	319	185	229	249	191	229	230	165
10	original	hirtellus	10	CASENT0441950	MYRM_500_50x_b	659	254	586	544	245	407	157	405	259	295	224	271	783	325	175	230	247	174	232	230	166
11	original	devius	11	CASENT0455615	MYRM_500_50x_b	658	261	565	548	249	378	160	420	263	302	218	268	767	290	176	225	255	167	225	219	171
12	original	devius	12	CASENT0455616	MYRM_500_50x_b	633	255	551	532	240	364	149	398	242	270	217	258	725	262	173	208	242	156	220	203	133
13	original	devius	13	CASENT0455618	MYRM_500_50x_b	668	268	565	565	249	398	161	422	274	303	221	270	769	300	178	225	261	169	226	216	179
16	original	devius	16	CASENT0447146	MYRM_500_50x_b	641	249	561	556	243	375	154	394	264	288	203	259	744	287	179	218	243	167	226	198	140
17	original	devius	17	CASENT0447147	MYRM_500_50x_b	648	251	550	541	251	367	162	402	256	292	211	244	752	295	166	222	249	156	214	200	170
18	original	devius	18	CASENT0447149	MYRM_500_50x_b	665	269	575	568	262	388	153	421	282	289	206	255	787	320	193	222	253	163	219	209	190
19	original	devius	19	CASENT0019716	MYRM_500_50x_b	676	274	578	561	262	386	152	433	282	313	238	265	791	306	187	233	262	163	228	219	177
20	original	devius	20	CASENT0019717	MYRM_500_50x_b	662	269	574	565	258	397	159	425	274	296	239	272	788	303	183	227	258	166	218	217	192
21	rep	hirtellus	1	CASENT0446296	MYRM_500_50x_b	678	249	583	554	253	402	167	433	303	332	259	308	836	347	202	244	276	197	263	241	202
22	rep	hirtellus	2	CASENT0446297	MYRM_500_50x_b	644	260	580	557	259	398	162	439	281	314	243	296	817	334	187	242	262	197	260	237	204
23	rep	hirtellus	3	CASENT0446298	MYRM_500_50x_b	620	232	534	504	231	377	156	388	263	291	203	251	736	291	170	228	242	169	229	205	183
24	rep	hirtellus	4	CASENT0444221	MYRM_500_50x_b	670	259	582	552	252	410	168	414	277	296	237	282	820	329	203	254	254	183	246	234	212
25	rep	hirtellus	5	CASENT0444222	MYRM_500_50x_b	669	247	584	553	249	405	165	426	279	307	246	315	798	325	196	227	263	196	235	238	181
26	rep	hirtellus	6	CASENT0444224	MYRM_500_50x_b	662	258	586	566	247	396	162	421	280	318	243	294	808	319	190	242	276	191	248	244	191
27	rep	hirtellus	7	CASENT0441946	MYRM_500_50x_b	636	242	569	531	246	381	157	410	275	318	213	270	761	312	175	243	252	183	233	223	186
28	rep	hirtellus	8	CASENT0441948	MYRM_500_50x_b	639	244	569	524	238	393	148	395	247	295	208	263	755	296	172	227	234	164	207	225	178
29	rep	hirtellus	9	CASENT0441949	MYRM_500_50x_b	657	252	576	536	245	401	151	409	261	292	213	265	770	311	192	230	247	176	222	232	172
30	rep	hirtellus	10	CASENT0441950	MYRM_500_50x_b	645	250	588	542	245	406	157	404	260	285	226	267	780	322	182	232	241	162	225	231	187
31	rep	devius	11	CASENT0455615	MYRM_500_50x_b	643	259	558	547	247	378	157	416	263	302	214	263	765	294	175	219	247	161	225	218	177
32	rep	devius	12	CASENT0455616	MYRM_500_50x_b	629	252	547	527	234	365	151	396	242	278	211	254	724	266	168	203	240	160	224	202	135
33	rep	devius	13	CASENT0455618	MYRM_500_50x_b	663	267	564	562	247	395	161	419	272	301	219	268	766	296	177	226	256	175	219	212	162
36	rep	devius	16	CASENT0447146	MYRM_500_50x_b	638	251	555	552	245	373	157	395	267	286	200	260	740	284	173	216	238	161	222	201	149
37	rep	devius	17	CASENT0447147	MYRM_500_50x_b	649	249	550	540	251	363	153	385	250	287	209	238	735	289	173	225	244	158	222	195	166
38	rep	devius	18	CASENT0447149	MYRM_500_50x_b	659	265	565	563	260	386	153	420	277	294	208	256	772	312	192	232	248	167	216	210	180
39	rep	devius	19	CASENT0019716	MYRM_500_50x_b	675	273	574	560	260	386	151	431	278	313	235	266	793	298	190	227	252	170	219	216	183
40	rep	devius	20	CASENT0019717	MYRM_500_50x_b	664	266	576	560	254	387	158	424	276	296	244	266	778	295	155	230	248	147	222	215	195
1	original	hirtellus	1	CASENT0446296	WASP_1000_230x	664	243.6	573.3	548.1	239.4	390.6	163.8	411.6	294	336	247.8	294	800	352.8	189	247.8	273	172.2	252	222.6	210
2	original	hirtellus	2	CASENT0446297	WASP_1000_230x	648	243.6	567	548.1	239.4	386.4	151.2	420	268.8	315	239.4	273	800	336	180.6	252	264.6	159.6	243.6	226.8	189
3	original	hirtellus	3	CASENT0446298	WASP_1000_230x	608	237.3	529.2	497.7	220.5	365.4	142.8	373.8	243.6	285.6	201.6	239.4	736	310.8	159.6	239.4	243.6	147	210	201.6	170.1
4	original	hirtellus	4	CASENT0444221	WASP_1000_230x	648	247.8	573.3	548.1	243.6	390.6	159.6	399	268.8	302.4	231	260.4	800	348.6	180.6	264.6	252	163.8	235.2	226.8	184.8
5	original	hirtellus	5	CASENT0444222	WASP_1000_230x	656	245.7	573.3	551.25	239.4	392.7	159.6	403.2	264.6	294	235.2	294	800	336	189	252	256.2	172.2	226.8	231	180.6
6	original	hirtellus	6	CASENT0444224	WASP_1000_230x	656	243.6	579.6	560.7	239.4	378	157.5	407.4	268.8	302.4	239.4	273	784	336	180.6	243.6	273	159.6	243.6	231	189
7	original	hirtellus	7	CASENT0441946	WASP_1000_230x	632	239.4	560.7	522.9	235.2	378	151.2	394.8	260.4	294	210	252	760	336	180.6	243.6	252	163.8	239.4	218.4	180.6
8	original	hirtellus	8	CASENT0441948	WASP_1000_230x	624	239.4	560.7	522.9	231	382.2	142.8	386.4	239.4	277.2	201.6	252	752	323.4	168	239.4	239.4	151.2	218.4	214.2	172.2
9	original	hirtellus	9	CASENT0441949	WASP_1000_230x	640	247.8	567	529.2	231	394.8	147	394.8	252	285.6	205.8	252	760	323.4	189	239.4	239.4	168	218.4	216.3	184.8
10	original	hirtellus	10	CASENT0441950	WASP_1000_230x	656	243.6	567	535.5	235.2	399	151.2	386.4	252	281.4	216.3	252	768	331.8	172.2	231	243.6	155.4	226.8	218.4	176.4
11	original	devius	11	CASENT0455615	WASP_1000_230x	640	247.8	557.55	544.95	235.2	369.6	155.4	399	252	273	205.8	252	728	315	163.8	226.8	243.6	130.2	210	210	176.4
12	original	devius	12	CASENT0455616	WASP_1000_230x	624	239.4	541.8	522.9	226.8	348.6	138.6	378	228.9	268.8	207.9	243.6	712	296.1	159.6	210	231	126	201.6	201.6	159.6
13	original	devius	13	CASENT0455618	WASP_1000_230x	656	243.6	554.4	544.95	235.2	373.8	151.2	399	264.6	285.6	210	252	744	315	172.2	231	243.6	142.8	210	201.6	176.4
16	original	devius	16	CASENT0447146	WASP_1000_230x	640	243.6	548.1	548.1	233.1	361.2	147	378	252	285.6	197.4	243.6	720	310.8	178.5	222.6	239.4	144.9	209.58	189	168
17	original	devius	17	CASENT0447147	WASP_1000_230x	648	241.5	541.8	529.2	235.2	361.2	142.8	378	239.4	260.4	197.4	226.8	736	308.7	155.4	214.2	237.3	126	205.8	189	163.8
18	original	devius	18	CASENT0447149	WASP_1000_230x	648	241.5	563.85	557.55	252	378	151.2	399	268.8	264.6	199.5	239.4	752	336	189	235.2	245.7	130.2	210	201.6	180.6
19	original	devius	19	CASENT0019716	WASP_1000_230x	656	252	567	554.4	247.8	378	142.8	411.6	273	304.5	231	252	768	336	180.6	233.1	252	138.6	218.4	205.8	180.6
20	original	devius	20	CASENT0019717	WASP_1000_230x	660	243.6	560.7	551.25	243.6	386.4	151.2	411.6	268.8	294	231	252	764	327.6	189	222.6	247.8	134.4	212.1	205.8	186.9
21	rep	hirtellus	1	CASENT0446296	WASP_1000_230x	680	243.6	579.6	554.4	243.6	394.8	163.8	420	294	336	243.6	294	816	361.2	189	252	264.6	184.8	256.2	226.8	218.4
22	rep	hirtellus	2	CASENT0446297	WASP_1000_230x	656	243.6	579.6	548.1	243.6	386.4	159.6	420	268.8	315	239.4	277.2	816	352.8	184.8	231	260.4	159.6	247.8	222.6	197.4
23	rep	hirtellus	3	CASENT0446298	WASP_1000_230x	616	231	529.2	497.7	218.4	369.6	142.8	378	243.6	285.6	201.6	239.4	740	315	157.5	231	231	147	214.2	205.8	176.4
24	rep	hirtellus	4	CASENT0444221	WASP_1000_230x	664	252	585.9	554.4	243.6	390.6	161.7	407.4	273	306.6	231	264.6	808	348.6	184.8	252	243.6	155.4	239.4	222.6	193.2
25	rep	hirtellus	5	CASENT0444222	WASP_1000_230x	672	243.6	579.6	548.1	247.8	390.6	159.6	407.4	268.8	302.4	235.2	298.2	792	344.4	184.8	252	264.6	176.4	231	231	193.2
26	rep	hirtellus	6	CASENT0444224	WASP_1000_230x	664	243.6	585.9	567	239.4	382.2	155.4	407.4	273	306.6	239.4	277.2	776	336	189	241.5	273	168	239.4	235.2	189
27	rep	hirtellus	7	CASENT0441946	WASP_1000_230x	648	235.2	567	529.2	235.2	378	151.2	394.8	264.6	302.4	205.8	256.2	760	331.8	180.6	252	247.8	159.6	235.2	231	184.8
28	rep	hirtellus	8	CASENT0441948	WASP_1000_230x	640	231	567	526.05	231	382.2	147	382.2	247.8	281.4	201.6	252	744	319.2	163.8	231	235.2	155.4	218.4	210	176.4
29	rep	hirtellus	9	CASENT0441949	WASP_1000_230x	656	247.8	579.6	535.5	243.6	390.6	147	399	243.6	285.6	210	260.4	768	327.6	180.6	231	243.6	168	214.2	218.4	172.2
30	rep	hirtellus	10	CASENT0441950	WASP_1000_230x	656	243.6	585.9	541.8	239.4	399	155.4	394.8	256.2	281.4	218.4	256.2	776	327.6	176.4	218.4	235.2	151.2	222.6	222.6	180.6
31	rep	devius	11	CASENT0455615	WASP_1000_230x	656	252	554.4	548.1	231	369.6	155.4	403.2	252	281.4	205.8	252	744	306.6	159.6	222.6	243.6	126	214.2	205.8	176.4
32	rep	devius	12	CASENT0455616	WASP_1000_230x	632	235.2	541.8	529.2	235.2	352.8	142.8	382.2	231	268.8	205.8	243.6	720	294	159.6	205.8	235.2	126	210	189	168
33	rep	devius	13	CASENT0455618	WASP_1000_230x	672	252	554.4	548.1	235.2	378	147	394.8	264.6	285.6	210	252	760	310.8	168	231	247.8	147	210	222.6	176.4
36	rep	devius	16	CASENT0447146	WASP_1000_230x	648	235.2	554.4	554.4	231	365.4	147	378	256.2	285.6	197.4	247.8	728	315	172.2	218.4	239.4	147	210	197.4	163.8
37	rep	devius	17	CASENT0447147	WASP_1000_230x	640	239.4	541.8	535.5	239.4	365.4	142.8	382.2	243.6	264.6	205.8	226.8	736	310.8	168	214.2	239.4	126	210	193.2	168
38	rep	devius	18	CASENT0447149	WASP_1000_230x	664	243.6	567	567	243.6	378	151.2	403.2	264.6	264.6	201.6	243.6	768	331.8	189	235.2	243.6	138.6	214.2	201.6	189
39	rep	devius	19	CASENT0019716	WASP_1000_230x	680	264.6	573.3	560.7	252	378	142.8	415.8	268.8	302.4	231	256.2	776	327.6	176.4	226.8	252	134.4	226.8	201.6	193.2
40	rep	devius	20	CASENT0019717	WASP_1000_230x	664	243.6	573.3	548.1	247.8	382.2	155.4	411.6	268.8	285.6	231	252	776	323.4	193.2	218.4	243.6	138.6	210	201.6	189
1	original	hirtellus	1	CASENT0446296	WASP_0_230x	680	231	585.9	560.7	243.6	390.6	142.8	415.8	294	338.1	249.9	281.4	800	350.7	186.9	235.2	277.2	176.4	235.2	226.8	210
2	original	hirtellus	2	CASENT0446297	WASP_0_230x	648	243.6	573.3	548.1	243.6	384.3	151.2	420	273	315	239.4	273	800	336	184.8	256.2	268.8	163.8	252	226.8	184.8
3	original	hirtellus	3	CASENT0446298	WASP_0_230x	608	231	535.5	504	220.5	365.4	136.5	375.9	239.4	285.6	210	231	752	310.8	159.6	239.4	239.4	147	210	199.5	180.6
4	original	hirtellus	4	CASENT0444221	WASP_0_230x	648	252	573.3	541.8	243.6	382.2	168	401.1	273	302.4	231	256.2	792	344.4	184.8	264.6	260.4	168	239.4	226.8	184.8
5	original	hirtellus	5	CASENT0444222	WASP_0_230x	640	247.8	567	554.4	243.6	392.7	168	411.6	266.7	294	239.4	294	800	331.8	184.8	252	252	168	226.8	235.2	189
6	original	hirtellus	6	CASENT0444224	WASP_0_230x	660	243.6	573.3	567	239.4	373.8	159.6	411.6	270.9	298.2	239.4	273	796	333.9	180.6	237.3	273	163.8	247.8	231	189
7	original	hirtellus	7	CASENT0441946	WASP_0_230x	640	239.4	560.7	522.9	233.1	373.8	155.4	420	252	298.2	201.6	256.2	784	331.8	180.6	249.9	252	163.8	239.4	252	184.8
8	original	hirtellus	8	CASENT0441948	WASP_0_230x	632	243.6	563.85	529.2	231	382.2	142.8	386.4	243.6	285.6	210	252	768	323.4	165.9	239.4	239.4	151.2	210	210	168
9	original	hirtellus	9	CASENT0441949	WASP_0_230x	640	247.8	567	532.35	235.2	386.4	151.2	394.8	256.2	285.6	210	256.2	760	327.6	189	243.6	239.4	168	226.8	218.4	184.8
10	original	hirtellus	10	CASENT0441950	WASP_0_230x	664	245.7	585.9	541.8	235.2	399	130.2	386.4	252	285.6	218.4	247.8	768	336	174.3	235.2	243.6	159.6	231	222.6	184.8
11	original	devius	11	CASENT0455615	WASP_0_230x	632	256.2	563.85	548.1	231	369.6	163.8	399	258.3	268.8	210	252	720	315	180.6	231	252	134.4	210	210	178.5
12	original	devius	12	CASENT0455616	WASP_0_230x	628	285.6	535.5	526.05	228.9	344.4	136.5	378	237.3	252	214.2	241.5	724	298.2	155.4	214.2	231	134.4	203.7	199.5	159.6
13	original	devius	13	CASENT0455618	WASP_0_230x	656	247.8	554.4	541.8	235.2	378	151.2	394.8	264.6	289.8	210	247.8	760	315	193.2	231	243.6	142.8	210	203.7	172.2
16	original	devius	16	CASENT0447146	WASP_0_230x	648	243.6	554.4	548.1	239.4	367.5	155.4	378	254.1	283.5	197.4	243.6	724	306.6	180.6	222.6	239.4	155.4	212.1	189	172.2
17	original	devius	17	CASENT0447147	WASP_0_230x	664	285.6	548.1	538.65	224.7	352.8	142.8	386.4	239.4	266.7	205.8	228.9	736	315	155.4	222.6	235.2	138.6	212.1	189	170.1
18	original	devius	18	CASENT0447149	WASP_0_230x	652	281.4	567	560.7	252	382.2	151.2	403.2	268.8	287.7	201.6	239.4	756	333.9	189	239.4	245.7	138.6	205.8	210	184.8
19	original	devius	19	CASENT0019716	WASP_0_230x	656	256.2	567	560.7	254.1	378	142.8	415.8	273	306.6	233.1	252	768	336	180.6	239.4	258.3	138.6	218.4	210	186.9
20	original	devius	20	CASENT0019717	WASP_0_230x	664	285.6	567	554.4	245.7	386.4	144.9	415.8	252	294	233.1	252	768	340.2	191.1	231	252	138.6	218.4	210	189
21	rep	hirtellus	1	CASENT0446296	WASP_0_230x	684	233.1	589.05	567	252	382.2	130.2	420	296.1	327.6	256.2	277.2	776	354.9	189	239.4	285.6	168	235.2	243.6	214.2
22	rep	hirtellus	2	CASENT0446297	WASP_0_230x	632	231	567	535.5	252	382.2	155.4	424.2	268.8	310.8	226.8	264.6	800	336	180.6	258.3	256.2	168	252	231	189
23	rep	hirtellus	3	CASENT0446298	WASP_0_230x	616	231	529.2	516.6	222.6	359.1	138.6	382.2	235.2	294	210	224.7	748	315	159.6	247.8	243.6	149.1	214.2	197.4	180.6
24	rep	hirtellus	4	CASENT0444221	WASP_0_230x	664	260.4	567	535.5	235.2	380.1	168	407.4	273	294	222.6	252	812	336	197.4	252	247.8	176.4	247.8	214.2	176.4
25	rep	hirtellus	5	CASENT0444222	WASP_0_230x	656	256.2	573.3	560.7	235.2	390.6	172.2	420	273	294	231	302.4	788	336	180.6	256.2	260.4	174.3	218.4	226.8	197.4
26	rep	hirtellus	6	CASENT0444224	WASP_0_230x	648	247.8	567	573.3	241.5	378	168	424.2	275.1	302.4	231	268.8	808	336	176.4	243.6	268.8	170.1	256.2	247.8	193.2
27	rep	hirtellus	7	CASENT0441946	WASP_0_230x	612	241.5	573.3	535.5	239.4	378	155.4	432.6	252	294	184.8	252	808	348.6	174.3	252	264.6	176.4	252	256.2	168
28	rep	hirtellus	8	CASENT0441948	WASP_0_230x	644	235.2	573.3	522.9	235.2	378	134.4	382.2	231	268.8	203.7	256.2	792	315	168	239.4	247.8	142.8	214.2	210	172.2
29	rep	hirtellus	9	CASENT0441949	WASP_0_230x	644	256.2	567	516.6	243.6	382.2	142.8	382.2	256.2	285.6	222.6	247.8	768	336	180.6	243.6	226.8	155.4	226.8	214.2	197.4
30	rep	hirtellus	10	CASENT0441950	WASP_0_230x	648	243.6	592.2	541.8	243.6	401.1	126	378	239.4	296.1	212.1	260.4	792	319.2	176.4	243.6	249.9	163.8	214.2	226.8	176.4
31	rep	devius	11	CASENT0455615	WASP_0_230x	640	264.6	573.3	535.5	224.7	378	172.2	392.7	243.6	264.6	210	252	728	306.6	172.2	218.4	260.4	134.4	214.2	205.8	168
32	rep	devius	12	CASENT0455616	WASP_0_230x	640	281.4	522.9	529.2	235.2	340.2	134.4	386.4	243.6	247.8	210	231	736	294	163.8	222.6	222.6	134.4	210	205.8	168
33	rep	devius	13	CASENT0455618	WASP_0_230x	640	254.1	567	535.5	243.6	386.4	147	399	258.3	294	218.4	252	752	327.6	186.9	222.6	243.6	147	210	201.6	168
36	rep	devius	16	CASENT0447146	WASP_0_230x	640	252	554.4	548.1	239.4	357	163.8	380.1	260.4	289.8	205.8	252	736	302.4	176.4	222.6	231	163.8	222.6	176.4	168
37	rep	devius	17	CASENT0447147	WASP_0_230x	680	294	548.1	538.65	224.7	348.6	134.4	382.2	231	258.3	212.1	226.8	756	302.4	168	222.6	231	132.3	214.2	180.6	168
38	rep	devius	18	CASENT0447149	WASP_0_230x	640	252	573.3	567	243.6	378	147	394.8	277.2	285.6	205.8	252	768	340.2	184.8	231	252	126	210	216.3	176.4
39	rep	devius	19	CASENT0019716	WASP_0_230x	640	258.3	567	548.1	260.4	382.2	147	420	264.6	310.8	239.4	252	760	346.5	172.2	235.2	252	130.2	222.6	214.2	189
40	rep	devius	20	CASENT0019717	WASP_0_230x	656	281.4	560.7	541.8	247.8	382.2	155.4	422.1	256.2	302.4	235.2	243.6	752	336	189	239.4	252	142.8	214.2	214.2	180.6
1	original	hirtellus	1	CASENT0446296	MYRM_300_100x_a	664	251	572	548	244	398	164	430	307	340	240	310	782	350	200	272	265	170	260	236	200
2	original	hirtellus	2	CASENT0446297	MYRM_300_100x_a	638	260	565	550	255	396	152	430	268	321	241	302	758	344	192	281	244	166	240	235	182
3	original	hirtellus	3	CASENT0446298	MYRM_300_100x_a	616	234	520	510	217	384	148	392	245	288	208	259	700	304	164	238	239	163	227	206	167
4	original	hirtellus	4	CASENT0444221	MYRM_300_100x_a	657	265	564	540	245	380	160	413	261	310	219	283	770	314	197	262	246	164	231	216	201
5	original	hirtellus	5	CASENT0444222	MYRM_300_100x_a	665	243	572	548	243	398	162	415	262	300	243	320	766	328	180	258	264	165	250	234	212
6	original	hirtellus	6	CASENT0444224	MYRM_300_100x_a	655	258	576	568	236	390	166	422	272	310	240	300	775	320	152	275	255	166	261	234	209
7	original	hirtellus	7	CASENT0441946	MYRM_300_100x_a	644	251	581	533	229	392	152	412	270	308	203	284	732	342	196	242	251	174	245	228	213
8	original	hirtellus	8	CASENT0441948	MYRM_300_100x_a	640	246	562	512	216	398	157	382	243	288	209	275	724	300	176	243	225	147	202	210	194
9	original	hirtellus	9	CASENT0441949	MYRM_300_100x_a	643	255	557	530	218	394	152	412	251	286	209	290	767	305	200	237	231	168	201	214	216
10	original	hirtellus	10	CASENT0441950	MYRM_300_100x_a	659	262	565	538	215	394	164	400	262	281	221	277	751	320	180	240	237	169	217	216	193
11	original	devius	11	CASENT0455615	MYRM_300_100x_a	642	264	550	536	232	381	158	415	281	292	240	213	698	285	172	239	241	139	215	218	195
12	original	devius	12	CASENT0455616	MYRM_300_100x_a	625	248	545	517	241	366	152	387	233	265	214	259	709	280	152	202	227	122	207	193	177
13	original	devius	13	CASENT0455618	MYRM_300_100x_a	662	265	548	547	229	388	164	406	264	288	221	275	695	295	180	245	248	147	207	204	189
16	original	devius	16	CASENT0447146	MYRM_300_100x_a	644	259	547	543	231	388	160	382	251	278	201	274	724	292	186	196	231	140	204	188	188
17	original	devius	17	CASENT0447147	MYRM_300_100x_a	630	243	573	533	230	375	160	400	243	276	210	286	702	300	156	236	231	148	204	200	165
18	original	devius	18	CASENT0447149	MYRM_300_100x_a	656	263	564	568	236	390	165	412	270	300	232	295	772	318	152	276	254	165	210	234	200
19	original	devius	19	CASENT0019716	MYRM_300_100x_a	670	270	565	556	258	396	153	416	271	301	238	290	750	303	196	250	249	153	216	213	206
20	original	devius	20	CASENT0019717	MYRM_300_100x_a	656	265	564	542	245	380	160	413	263	288	221	282	770	314	197	243	245	164	201	215	201
21	rep	hirtellus	1	CASENT0446296	MYRM_300_100x_a	668	256	577	548	243	398	169	427	307	340	250	318	794	344	199	272	267	172	261	236	203
22	rep	hirtellus	2	CASENT0446297	MYRM_300_100x_a	631	257	567	550	255	396	149	436	268	322	241	302	753	348	188	274	244	170	241	233	178
23	rep	hirtellus	3	CASENT0446298	MYRM_300_100x_a	606	232	521	503	215	379	146	389	246	288	200	260	694	304	164	241	237	165	223	200	165
24	rep	hirtellus	4	CASENT0444221	MYRM_300_100x_a	653	254	567	543	240	401	164	404	263	303	225	280	764	320	185	243	240	162	230	223	234
25	rep	hirtellus	5	CASENT0444222	MYRM_300_100x_a	669	247	572	550	243	404	163	414	261	303	245	327	767	333	179	258	261	164	250	240	212
26	rep	hirtellus	6	CASENT0444224	MYRM_300_100x_a	656	256	574	568	236	393	167	422	273	310	239	302	779	319	151	274	257	165	261	236	209
27	rep	hirtellus	7	CASENT0441946	MYRM_300_100x_a	641	243	572	532	245	372	157	407	262	308	210	289	744	324	179	231	256	174	237	235	203
28	rep	hirtellus	8	CASENT0441948	MYRM_300_100x_a	635	243	559	512	218	398	158	384	243	287	203	278	720	302	172	244	230	147	203	210	196
29	rep	hirtellus	9	CASENT0441949	MYRM_300_100x_a	642	256	577	534	220	392	140	400	250	284	199	275	746	323	208	242	227	167	209	221	224
30	rep	hirtellus	10	CASENT0441950	MYRM_300_100x_a	662	263	532	531	220	401	146	389	260	285	216	275	751	330	172	208	241	166	210	218	208
31	rep	devius	11	CASENT0455615	MYRM_300_100x_a	645	260	549	537	233	382	158	424	278	292	250	213	701	288	174	244	241	140	215	217	192
32	rep	devius	12	CASENT0455616	MYRM_300_100x_a	621	250	538	512	242	366	155	387	230	267	214	260	706	282	152	230	224	142	206	194	178
33	rep	devius	13	CASENT0455618	MYRM_300_100x_a	664	274	546	545	231	387	164	409	264	291	222	278	691	296	175	243	243	146	206	204	189
36	rep	devius	16	CASENT0447146	MYRM_300_100x_a	646	259	547	544	230	386	160	380	250	275	201	273	728	294	185	196	229	138	204	193	186
37	rep	devius	17	CASENT0447147	MYRM_300_100x_a	636	234	573	528	228	375	159	394	243	276	197	246	692	301	156	236	228	150	204	195	165
38	rep	devius	18	CASENT0447149	MYRM_300_100x_a	654	265	569	569	240	396	160	410	268	287	210	263	746	310	162	247	240	153	210	198	197
39	rep	devius	19	CASENT0019716	MYRM_300_100x_a	672	269	561	556	258	395	153	420	273	303	238	287	755	310	193	247	253	153	216	213	208
40	rep	devius	20	CASENT0019717	MYRM_300_100x_a	660	275	580	546	242	386	152	412	259	287	236	276	774	324	197	243	236	142	194	207	198
1	original	hirtellus	1	CASENT0446296	MYRM_300_100x_b	668.306	256.08	577.741	546.512	256.08	399.734	162.392	434.086	306.047	340	256.08	306.047	824.452	365.382	218.605	262.326	274.817	187.375	259.203	227.973	206.113
2	original	hirtellus	2	CASENT0446297	MYRM_300_100x_b	646.445	249.834	577.741	555.88	256.08	399.734	156.146	421.595	274.817	327.907	243.588	287.309	811.96	343.522	193.621	271.694	259.203	165.515	249.834	224.85	187.375
3	original	hirtellus	3	CASENT0446298	MYRM_300_100x_b	602.724	240.465	530.897	499.668	240.465	374.751	140.532	390.365	249.834	281.063	218.605	240.465	727.641	281.063	156.146	240.465	237.342	140.532	224.85	202.99	162.392
4	original	hirtellus	4	CASENT0444221	MYRM_300_100x_b	662.06	252.957	577.741	552.757	249.834	405.98	162.392	412.226	265.449	312.292	243.588	265.449	805.714	349.767	202.99	265.449	249.834	146.777	240.465	234.219	193.621
5	original	hirtellus	5	CASENT0444222	MYRM_300_100x_b	665.183	249.834	577.741	546.512	249.834	405.98	159.269	412.226	271.694	312.292	249.834	312.292	790.1	343.522	218.605	259.203	265.449	165.515	243.588	237.342	209.236
6	original	hirtellus	6	CASENT0444224	MYRM_300_100x_b	665.183	259.203	583.987	562.126	249.834	387.243	156.146	415.349	259.203	299.801	249.834	281.063	799.468	337.276	187.375	259.203	281.063	159.269	249.834	231.096	193.621
7	original	hirtellus	7	CASENT0441946	MYRM_300_100x_b	640.199	234.219	562.126	521.528	249.834	390.365	156.146	396.611	265.449	306.047	237.342	274.817	758.87	343.522	199.867	259.203	256.08	156.146	240.465	224.85	156.146
8	original	hirtellus	8	CASENT0441948	MYRM_300_100x_b	633.953	240.465	565.249	524.651	231.096	405.98	156.146	384.12	249.834	287.309	218.605	265.449	718.272	327.907	174.884	259.203	240.465	146.777	218.605	218.605	181.13
9	original	hirtellus	9	CASENT0441949	MYRM_300_100x_b	655.814	252.957	571.495	537.143	249.834	402.857	156.146	390.365	259.203	287.309	202.99	259.203	755.748	312.292	187.375	227.973	243.588	162.392	212.359	224.85	174.884
10	original	hirtellus	10	CASENT0441950	MYRM_300_100x_b	658.937	252.957	583.987	543.389	249.834	384.12	156.146	399.734	256.08	290.432	218.605	262.326	777.608	327.907	168.638	243.588	249.834	156.146	227.973	221.728	187.375
11	original	devius	11	CASENT0455615	MYRM_300_100x_b	655.814	265.449	562.126	546.512	249.834	377.874	156.146	409.103	249.834	290.432	218.605	262.326	755.748	324.784	162.392	234.219	249.834	131.163	218.605	227.973	187.375
12	original	devius	12	CASENT0455616	MYRM_300_100x_b	624.585	246.711	540.266	530.897	243.588	371.628	153.023	396.611	218.605	259.203	215.482	249.834	721.395	293.555	165.515	218.605	237.342	124.917	218.605	187.375	168.638
13	original	devius	13	CASENT0455618	MYRM_300_100x_b	665.183	256.08	562.126	549.635	249.834	380.997	156.146	412.226	249.834	287.309	231.096	259.203	749.502	327.907	171.761	243.588	249.834	140.532	218.605	199.867	156.146
16	original	devius	16	CASENT0447146	MYRM_300_100x_b	640.199	237.342	552.757	559.003	243.588	377.874	149.9	380.997	249.834	281.063	209.236	249.834	727.641	312.292	187.375	218.605	237.342	128.04	218.605	199.867	193.621
17	original	devius	17	CASENT0447147	MYRM_300_100x_b	643.322	249.834	540.266	534.02	249.834	374.751	149.9	405.98	249.834	281.063	224.85	243.588	724.518	321.661	168.638	221.728	240.465	128.04	218.605	196.744	187.375
18	original	devius	18	CASENT0447149	MYRM_300_100x_b	665.183	256.08	568.372	568.372	249.834	384.12	149.9	412.226	265.449	296.678	218.605	249.834	780.731	312.292	196.744	234.219	249.834	137.409	218.605	218.605	181.13
19	original	devius	19	CASENT0019716	MYRM_300_100x_b	671.429	265.449	580.864	559.003	259.203	384.12	153.023	418.472	265.449	299.801	243.588	256.08	786.977	337.276	187.375	249.834	256.08	143.654	234.219	218.605	187.375
20	original	devius	20	CASENT0019717	MYRM_300_100x_b	668.306	281.063	571.495	565.249	256.08	405.98	149.9	412.226	268.571	293.555	234.219	256.08	780.731	331.03	209.236	265.449	256.08	134.286	199.867	218.605	193.621
21	rep	hirtellus	1	CASENT0446296	MYRM_300_100x_b	665.183	243.588	577.741	546.512	259.203	390.365	165.515	424.718	296.678	337.276	259.203	302.924	818.206	359.136	187.375	252.957	274.817	174.884	252.957	218.605	218.605
22	rep	hirtellus	2	CASENT0446297	MYRM_300_100x_b	640.199	249.834	574.618	552.757	256.08	405.98	159.269	424.718	281.063	312.292	246.711	293.555	790.1	343.522	181.13	259.203	262.326	168.638	246.711	221.728	206.113
23	rep	hirtellus	3	CASENT0446298	MYRM_300_100x_b	608.97	221.728	530.897	499.668	243.588	374.751	149.9	380.997	243.588	287.309	206.113	249.834	727.641	312.292	140.532	243.588	237.342	156.146	218.605	215.482	178.007
24	rep	hirtellus	4	CASENT0444221	MYRM_300_100x_b	662.06	246.711	580.864	549.635	249.834	390.365	159.269	405.98	265.449	309.169	234.219	265.449	811.96	318.538	178.007	259.203	252.957	156.146	237.342	224.85	190.498
25	rep	hirtellus	5	CASENT0444222	MYRM_300_100x_b	668.306	240.465	580.864	552.757	249.834	405.98	162.392	415.349	265.449	312.292	243.588	309.169	786.977	349.767	187.375	252.957	265.449	181.13	237.342	234.219	215.482
26	rep	hirtellus	6	CASENT0444224	MYRM_300_100x_b	665.183	252.957	587.11	562.126	252.957	390.365	156.146	418.472	262.326	312.292	249.834	281.063	811.96	324.784	178.007	262.326	281.063	162.392	249.834	249.834	187.375
27	rep	hirtellus	7	CASENT0441946	MYRM_300_100x_b	640.199	237.342	562.126	524.651	249.834	380.997	156.146	405.98	256.08	312.292	218.605	262.326	758.87	327.907	181.13	249.834	259.203	156.146	240.465	218.605	193.621
28	rep	hirtellus	8	CASENT0441948	MYRM_300_100x_b	633.953	240.465	562.126	521.528	240.465	387.243	149.9	390.365	234.219	287.309	234.219	262.326	730.764	318.538	171.761	249.834	240.465	156.146	218.605	218.605	187.375
29	rep	hirtellus	9	CASENT0441949	MYRM_300_100x_b	655.814	249.834	577.741	534.02	249.834	402.857	146.777	402.857	252.957	284.186	209.236	265.449	758.87	334.153	174.884	234.219	249.834	162.392	212.359	224.85	206.113
30	rep	hirtellus	10	CASENT0441950	MYRM_300_100x_b	655.814	240.465	580.864	543.389	249.834	405.98	156.146	390.365	249.834	287.309	224.85	265.449	758.87	324.784	168.638	237.342	246.711	165.515	221.728	231.096	187.375
31	rep	devius	11	CASENT0455615	MYRM_300_100x_b	655.814	259.203	562.126	555.88	249.834	377.874	156.146	409.103	249.834	290.432	218.605	262.326	749.502	315.415	171.761	240.465	249.834	134.286	218.605	218.605	187.375
32	rep	devius	12	CASENT0455616	MYRM_300_100x_b	624.585	234.219	546.512	530.897	240.465	362.259	146.777	390.365	234.219	262.326	209.236	249.834	718.272	293.555	156.146	227.973	237.342	128.04	212.359	187.375	162.392
33	rep	devius	13	CASENT0455618	MYRM_300_100x_b	665.183	265.449	562.126	555.88	249.834	380.997	156.146	412.226	259.203	293.555	218.605	256.08	758.87	321.661	174.884	249.834	252.957	143.654	221.728	218.605	184.252
36	rep	devius	16	CASENT0447146	MYRM_300_100x_b	640.199	237.342	552.757	546.512	249.834	374.751	146.777	390.365	249.834	287.309	202.99	249.834	727.641	312.292	168.638	218.605	240.465	131.163	212.359	187.375	181.13
37	rep	devius	17	CASENT0447147	MYRM_300_100x_b	646.445	234.219	546.512	537.143	249.834	374.751	149.9	396.611	249.834	281.063	209.236	234.219	724.518	306.047	156.146	227.973	246.711	131.163	218.605	193.621	156.146
38	rep	devius	18	CASENT0447149	MYRM_300_100x_b	665.183	237.342	568.372	562.126	249.834	384.12	153.023	412.226	265.449	296.678	212.359	249.834	780.731	340.399	187.375	234.219	249.834	137.409	215.482	193.621	193.621
39	rep	devius	19	CASENT0019716	MYRM_300_100x_b	674.551	271.694	568.372	562.126	281.063	390.365	149.9	427.841	262.326	296.678	246.711	259.203	780.731	331.03	171.761	249.834	259.203	134.286	234.219	218.605	202.99
40	rep	devius	20	CASENT0019717	MYRM_300_100x_b	662.06	265.449	568.372	555.88	249.834	387.243	153.023	418.472	256.08	296.678	234.219	265.449	771.362	327.907	178.007	243.588	252.957	137.409	212.359	209.236	187.375
